# Supplementary material for: Therapeutic Effects of Perilla Phenols in Oral Squamous Cell Carcinoma
Source: Int J Mol Sci. 2023 Oct 5;24(19):14931. doi: 10.3390/ijms241914931 (PMC10573788; doi:10.3390/ijms241914931)
Supplement: Supplementary file 1 [file ijms-24-14931-s001.zip]

Archive with 1 entries (1 files):
- ijms-2617103-supplementary.pdf
